# Supplementary material for: Hybrid Tabu-Grey wolf optimizer algorithm for enhancing fresh cold-chain logistics distribution
Source: PLoS One. 2024 Aug 29;19(8):e0306166. doi: 10.1371/journal.pone.0306166 (PMC11361424; doi:10.1371/journal.pone.0306166)
Supplement: S1 Data set — (XLSX) [file pone.0306166.s001.xlsx]

## Sheet: Sheet1
Data used in case study
Number	Name	Coordinate		Time windows range		Penalty coefficient	Service time
		x	y	ETi	ELi
1	Distribution Center	18.7	15.29	0	0	0,0	1
2	Customeer 1	16.47	8.45	15	17.5	5,15	2
3	Customeer 2	20.07	10.14	10.1	11.9	6,20	3
4	Customeer 3	19.39	13.37	2	4.9	10,10	4
5	Customeer 4	25.27	14.24	16	19.6	5,16	5
6	Customeer 5	22	10.04	6.5	9.8	8,18	6
7	Customeer 6	25.47	17.02	9.9	13.8	11,22	7
8	Customeer 7	15.79	15.1	20.1	24.2	8,21	8
9	Customeer 8	14.3	12.38	25.5	27.1	9,17	9
10	Customeer 9	14.05	18.12	5.5	8.9	2,reject for late	10
11	Customeer 10	17.53	17.38	2.4	4.6	6,18	11
12	Customeer 11	23.52	13.45	21	24.3	7,22	12
13	Customeer 12	19.41	18.13	4.3	6.5	8,25	13
14	Customeer 13	22.11	12.51	15.2	24.5	7,31	14
15	Customeer 14	11.25	11.04	16.1	19.8	11,reject for late	15
16	Customeer 15	14.17	9.76	20.6	24	5,10	16
17	Customeer 16	24	19.89	7.4	10.5	4,15	17
18	Customeer 17	12.21	14.5	10.1	13.2	6,18	18
